# Supplementary material for: Utilizing Molecular Simulations to Examine Nanosuspension Stability
Source: Pharmaceutics. 2023 Dec 28;16(1):0. doi: 10.3390/pharmaceutics16010050 (PMC11154398; doi:10.3390/pharmaceutics16010050)
Supplement: Supplementary file 1 [file pharmaceutics-16-00050-s001.zip]

Archive with 1 entries (1 files):
- pharmaceutics-2732314-supplementary.pdf
